# Supplementary material for: Congenital Zika Virus Infection Impairs Corpus Callosum Development
Source: Viruses. 2023 Nov 28;15(12):2336. doi: 10.3390/v15122336 (PMC10748342; doi:10.3390/v15122336)
Supplement: Supplementary file 1 [file viruses-15-02336-s001.zip]

Archive with 1 entries (1 files):
- viruses-2702982-supplementary.pdf
